# Supplementary material for: Y-Chromosomal insights into the paternal genealogy of the Kerey tribe have called into question their descent from the Stepfather of Genghis Khan
Source: PLoS One. 2024 Sep 4;19(9):e0309080. doi: 10.1371/journal.pone.0309080 (PMC11373838; doi:10.1371/journal.pone.0309080)
Supplement: S3 Table — (XLSX) [file pone.0309080.s004.xlsx]

## Sheet: S3 Table
S3 Table. Allele frequencies and Forensic parameters values for 21 single-locus Y-STRs in the Kerey tribe from the Kazakh population (N=207)
	DYS19	DYS389I	DYS389II	DYS390	DYS391	DYS392	DYS393	DYS437	DYS438	DYS439	DYS448	DYS456	DYS458	DYS635	YGATAH4	DYS481	DYS533	DYS549	DYS570	DYS576	DYS643
del											0.0338164
1
2
3
4
5
6
7
8																					0.0144928
9					0.0193237					0.00483092											0.0241546
10					0.913043				0.913043	0.792271					0.0338164		0.0434783				0.884058
11					0.0676329	0.898551			0.0676329	0.0966184					0.884058		0.0338164	0.0289855			0.0628019
12		0.00966184				0.0386473	0.0289855		0.0193237	0.0628019					0.057971		0.84058	0.927536			0.00966184
13	0.0289855	0.898551				0.0338164	0.942029	0.00966184		0.0241546					0.0144928		0.0676329	0.0434783		0.00483092	0.00483092
14	0.0676329	0.0917874				0.0241546	0.0289855	0.927536		0.0193237		0.0241546			0.00966184		0.0144928		0.00483092
15	0.0917874					0.00483092		0.0241546				0.859903	0.0483092							0.00483092
16	0.763285							0.0386473				0.0724638	0.0772947						0.743961	0.483092
17	0.0338164											0.0338164	0.0724638						0.115942	0.396135
18											0.00483092	0.00966184	0.700483						0.0434783	0.0724638
18.2													0.00483092
19				0.0144928							0.0434783		0.0869565						0.0483092	0.0338164
20											0.0676329		0.00966184	0.0483092		0.0144928			0.0338164	0.00483092
21											0.0338164			0.772947		0.00483092			0.00966184
22				0.00966184							0.642512			0.0917874		0.00966184
23				0.0869565							0.169082			0.0483092		0.0724638
24				0.0821256							0.00483092			0.0241546		0.0483092
25				0.772947										0.00483092		0.777778
26				0.0338164												0.0241546
27														0.00966184		0.0338164
28			0.0193237													0.0144928
29			0.855072
30			0.0917874
31			0.0289855
32			0.00483092
16, 17	0.0144928
Nall	6	3	5	6	3	5	3	4	3	6	8	5	7	7	5	9	5	3	7	7	6
GD	0.404156	0.184982	0.260447	0.388678	0.162188	0.190282	0.111439	0.138174	0.162188	0.359786	0.55246	0.254725	0.490455	0.390648	0.214671	0.387083	0.286994	0.137611	0.42967	0.606163	0.214624
PIC	0.384363	0.170332	0.245039	0.367833	0.153151	0.184118	0.107917	0.133769	0.153151	0.340047	0.518369	0.243016	0.46692	0.372172	0.206109	0.373235	0.274524	0.132245	0.406476	0.524931	0.205992
PM	0.597797	0.815912	0.740811	0.6132	0.838596	0.810637	0.889099	0.862494	0.838596	0.641952	0.450209	0.746505	0.511914	0.611239	0.786366	0.614787	0.714392	0.863054	0.572405	0.396765	0.786413
PD	0.402203	0.184088	0.259189	0.3868	0.161404	0.189363	0.110901	0.137506	0.161404	0.358048	0.549791	0.253495	0.488086	0.388761	0.213634	0.385213	0.285608	0.136946	0.427595	0.603235	0.213587
