# Supplementary material for: Y-Chromosomal insights into the paternal genealogy of the Kerey tribe have called into question their descent from the Stepfather of Genghis Khan
Source: PLoS One. 2024 Sep 4;19(9):e0309080. doi: 10.1371/journal.pone.0309080 (PMC11373838; doi:10.1371/journal.pone.0309080)
Supplement: S4 Table — (XLSX) [file pone.0309080.s005.xlsx]

## Sheet: S4 Table
S4 Table. Allelic combination frequencies and Forensic parameters values for DYS385a/b in the Kerey tribe from the Kazakh population (N=207)
	Genotypes	DYS385a/b
	12, 13	0.758454
	12, 12	0.0386473
	11, 14	0.0434783
	12, 14	0.0434783
	11, 13	0.00966184
	13, 13	0.0144928
	11, 12	0.0144928
	13, 17	0.0338164
	11, 18	0.00966184
	12, 15	0.00483092
	11, 15	0.00483092
	13, 14	0.00966184
	11, 16	0.00483092
	14, 14	0.00483092
	12, 17	0.00483092
	Nall	15
	GD	0.419539
	PIC	0.409148
	PM	0.582487
	PD	0.417513
