# Supplementary material for: Y-Chromosomal insights into the paternal genealogy of the Kerey tribe have called into question their descent from the Stepfather of Genghis Khan
Source: PLoS One. 2024 Sep 4;19(9):e0309080. doi: 10.1371/journal.pone.0309080 (PMC11373838; doi:10.1371/journal.pone.0309080)
Supplement: S5 Table — (XLSX) [file pone.0309080.s006.xlsx]

## Sheet: S5 Table
S5 Table. Allelic micro-variants detected in the Kerey tribe from the Kazakh population
Locus	Number of samples	Abnormal alleles
DYS448	7	del
DYS19	3	16, 17
DYS458	1	18.2
