# Supplementary material for: Y-Chromosomal insights into the paternal genealogy of the Kerey tribe have called into question their descent from the Stepfather of Genghis Khan
Source: PLoS One. 2024 Sep 4;19(9):e0309080. doi: 10.1371/journal.pone.0309080 (PMC11373838; doi:10.1371/journal.pone.0309080)
Supplement: S6 Table — (XLSX) [file pone.0309080.s007.xlsx]

## Sheet: S6 Table
S6 Table. Pairwise genetic distance (RST) between Geographical Kazakh populations and Kazakh clans on 17 Y-STRs
Population	Samples	Alban	Argyn	Naiman	Baiuly	Kypshak	Zhetiru	Alimuly	Shaprashty	Suan	Dulat	Kanly	Zhalayr	Kozha	Yssty	Oshakty	Syrgeli	Konyrat	Shanyshkyly	Kerey_2	Sunak	Kerey_1	Abak	Ashamaily
Alban	68	-	0	0	0	0	0	0	0	0.0172	0.0022	0	0	0	0	0.0002	0	0	0	0	0	0.0011	0.0002	0.0011
Argyn	346	0.6001	-	0	0	0	0	0	0	0	0	0	0	0	0	0	0	0	0	0	0	0	0	0
Naiman	162	0.3099	0.3437	-	0	0	0	0	0	0	0	0	0	0	0	0	0	0	0	0	0.0008	0	0	0
Baiuly	437	0.2603	0.6172	0.3932	-	0	0	0.2897	0	0	0	0	0	0	0	0	0	0	0	0	0	0	0	0
Kypshak	37	0.4831	0.5404	0.2645	0.3421	-	0	0	0	0	0	0	0	0	0	0	0	0	0	0	0	0	0	0
Zhetiru	175	0.2225	0.5362	0.2467	0.0885	0.2614	-	0	0	0	0	0	0	0	0	0	0	0	0	0	0	0	0	0
Alimuly	240	0.2483	0.6307	0.373	0.0006	0.3326	0.0851	-	0	0	0	0	0	0	0	0	0	0	0	0	0	0	0	0
Shaprashty	38	0.145	0.5738	0.1942	0.2878	0.4128	0.1771	0.2725	-	0.0012	0.0012	0	0.0001	0	0	0.0005	0	0	0.0071	0.0001	0	0.0019	0	0.0001
Suan	48	0.0312	0.5562	0.2305	0.2009	0.3469	0.1472	0.181	0.0852	-	0.016	0	0.0002	0	0	0.0818	0	0	0.0562	0	0	0.0002	0	0.0002
Dulat	257	0.0317	0.508	0.2282	0.264	0.4107	0.2221	0.2545	0.0682	0.0265	-	0	0	0	0	0.0023	0	0	0.0105	0	0	0.0007	0	0
Kanly	70	0.5417	0.475	0.185	0.4255	0.2513	0.2661	0.4163	0.427	0.4105	0.4577	-	0	0	0	0	0	0	0	0	0	0	0	0
Zhalayr	207	0.1236	0.4376	0.0942	0.2441	0.2479	0.1521	0.2202	0.0672	0.0629	0.0789	0.2495	-	0	0	0	0	0	0.0012	0	0	0	0	0
Kozha	87	0.2207	0.4341	0.1162	0.2643	0.2071	0.1699	0.2426	0.1725	0.1134	0.166	0.2409	0.0715	-	0	0	0	0	0.0001	0	0.0029	0	0	0
Yssty	72	0.4615	0.3904	0.1227	0.5068	0.3884	0.3189	0.4963	0.3167	0.3711	0.3775	0.3139	0.2029	0.237	-	0	0	0	0	0	0	0	0	0
Oshakty	57	0.0764	0.5288	0.1993	0.2038	0.3268	0.1575	0.1843	0.0943	0.0172	0.0375	0.394	0.0622	0.0729	0.3497	-	0	0	0.2408	0	0.0001	0	0	0
Syrgeli	48	0.3975	0.6019	0.2403	0.3142	0.2715	0.2196	0.2978	0.3733	0.286	0.3148	0.3601	0.14	0.1911	0.4079	0.2729	-	0	0	0	0	0	0	0
Konyrat	269	0.6013	0.4794	0.343	0.5949	0.5538	0.4857	0.6033	0.5249	0.5585	0.5261	0.5262	0.4074	0.4096	0.2199	0.5185	0.5872	-	0	0	0	0	0	0
Shanyshkyly	36	0.1051	0.5459	0.1899	0.2071	0.3076	0.1591	0.189	0.0652	0.0264	0.0376	0.394	0.052	0.09	0.3609	0.0063	0.3024	0.5384	-	0	0	0	0	0
Kerey_2	93	0.0904	0.6325	0.3765	0.3339	0.5631	0.2773	0.3324	0.129	0.1291	0.1056	0.6001	0.1865	0.3232	0.4848	0.1956	0.5082	0.616	0.2024	-	0	0.1253	0.5312	0.0103
Sunak	35	0.3193	0.4711	0.0704	0.3367	0.1977	0.2163	0.314	0.1862	0.1925	0.222	0.2586	0.074	0.0474	0.1795	0.1315	0.2573	0.3363	0.1291	0.4055	-	0	0	0
Kerey_1	51	0.0581	0.5706	0.3008	0.3269	0.4833	0.2423	0.3184	0.0945	0.0849	0.0613	0.5298	0.1345	0.2461	0.3978	0.1329	0.4327	0.5684	0.1449	0.011	0.3129	-	0.0874	0.0413
Abak	52	0.0717	0.6374	0.365	0.3091	0.5268	0.2554	0.3014	0.1414	0.1068	0.0994	0.5837	0.1754	0.2897	0.4787	0.167	0.49	0.6166	0.1839	-0.0033	0.373	0.0188	-	0.0324
Ashamaily	145	0.0467	0.6328	0.3614	0.3098	0.5764	0.2684	0.3109	0.118	0.0903	0.067	0.6107	0.1517	0.3095	0.5055	0.1599	0.4749	0.6213	0.168	0.0225	0.4066	0.0213	0.0217	-
p values are shown above the diagonal and Rst values below diagonal
the level of significance is p<0.05 and p<0.05/250=0.0002 before and after the Bonferroni correction, respectively																264.5
